# Supplementary material for: Ramulus Mori (Sangzhi) Alkaloids Ameliorate Obesity-Linked Adipose Tissue Metabolism and Inflammation in Mice
Source: Nutrients. 2022 Nov 27;14(23):5050. doi: 10.3390/nu14235050 (PMC9739644; doi:10.3390/nu14235050)
Supplement: Supplementary file 1 [file nutrients-14-05050-s001.zip]

Archive with 1 entries (1 files):
- nutrients-1985128-supplementary.pdf
